# Supplementary material for: A contribution to Asian Afidentula Kapur (Coleoptera, Coccinellidae, Epilachnini)
Source: Zookeys. 2015 Aug 6;(516):35–48. doi: 10.3897/zookeys.516.9665 (PMC4548063; doi:10.3897/zookeys.516.9665)
Supplement: XML Treatment for Afidentula [file zookeys.516.9665-treatment1.xml]

<!DOCTYPE tp:taxon-treatment
  PUBLIC "-//TaxonX//DTD Taxonomic Treatment Publishing DTD v0 20100105//EN" "tax-treatment-NSO.dtd">
<tp:taxon-treatment xmlns:tp="http://www.plazi.org/taxpub"><tp:treatment-meta><kwd-group><label>Taxon classification</label><kwd><named-content content-type="kingdom">Animalia</named-content></kwd><kwd><named-content content-type="order">Coleoptera</named-content></kwd><kwd><named-content content-type="family">Coccinellidae</named-content></kwd></kwd-group><mixed-citation publication-type="journal"><person-group><name><surname>Wang</surname><given-names>Xingmin</given-names></name><name><surname>Tomaszewska</surname><given-names>Wioletta</given-names></name><name><surname>Ren</surname><given-names>Shunxiang</given-names></name></person-group><article-title>A contribution to Asian <italic><tp:taxon-name><tp:taxon-name-part taxon-name-part-type="genus">Afidentula</tp:taxon-name-part></tp:taxon-name></italic> Kapur (<tp:taxon-name><tp:taxon-name-part taxon-name-part-type="order">Coleoptera</tp:taxon-name-part></tp:taxon-name>, <tp:taxon-name><tp:taxon-name-part taxon-name-part-type="family">Coccinellidae</tp:taxon-name-part></tp:taxon-name>, <tp:taxon-name><tp:taxon-name-part taxon-name-part-type="tribe">Epilachnini</tp:taxon-name-part></tp:taxon-name>)</article-title><source>Zookeys</source><day>6</day><month>8</month><year>2015</year><volume>2015</volume><issue>516</issue><fpage>35</fpage><lpage>48</lpage><pub-id pub-id-type="doi">10.3897/zookeys.516.9665</pub-id></mixed-citation></tp:treatment-meta><tp:nomenclature><label>Genus</label><tp:taxon-name>
                        <tp:taxon-name-part taxon-name-part-type="genus">Afidentula</tp:taxon-name-part>
                    </tp:taxon-name><tp:taxon-authority>Kapur</tp:taxon-authority><tp:nomenclature-citation-list><tp:nomenclature-citation><tp:taxon-name><tp:taxon-name-part taxon-name-part-type="genus">Afidentula</tp:taxon-name-part></tp:taxon-name><comment> Kapur, 1958: 324. Type species: <italic><tp:taxon-name><tp:taxon-name-part taxon-name-part-type="genus">Epilachna</tp:taxon-name-part> <tp:taxon-name-part taxon-name-part-type="species">manderstjernae</tp:taxon-name-part></tp:taxon-name></italic> Mulsant, 1853 (by original designation). – <xref ref-type="bibr" rid="B13">Jadwiszczak and Węgrzynowicz 2003</xref>; <xref ref-type="bibr" rid="B17">Kovár 2007</xref>; <xref ref-type="bibr" rid="B21">Ren et al. 2009</xref>; <xref ref-type="bibr" rid="B26">Tomaszewska and Szawaryn 2013</xref>; <xref ref-type="bibr" rid="B25">Szawaryn et al. 2015</xref>. part of <italic><tp:taxon-name><tp:taxon-name-part taxon-name-part-type="genus">Afidenta</tp:taxon-name-part></tp:taxon-name></italic> Dieke, 1947; <xref ref-type="bibr" rid="B25">Szawaryn et al. 2015</xref>. part of <italic><tp:taxon-name><tp:taxon-name-part taxon-name-part-type="genus">Epilachna</tp:taxon-name-part></tp:taxon-name></italic> Chevrolat in Dejean, 1837; <xref ref-type="bibr" rid="B25">Szawaryn et al. 2015</xref>. part of <italic><tp:taxon-name><tp:taxon-name-part taxon-name-part-type="genus">Henosepilachna</tp:taxon-name-part></tp:taxon-name></italic> Li in Li &amp; Cook, 1961; <xref ref-type="bibr" rid="B25">Szawaryn et al. 2015</xref>.</comment></tp:nomenclature-citation></tp:nomenclature-citation-list></tp:nomenclature><tp:treatment-sec sec-type="Diagnosis and comments"><title>Diagnosis and comments.</title><p>Species of <italic><tp:taxon-name><tp:taxon-name-part taxon-name-part-type="genus">Afidentula</tp:taxon-name-part></tp:taxon-name></italic> are most similar to <italic><tp:taxon-name><tp:taxon-name-part taxon-name-part-type="genus">Afidenta</tp:taxon-name-part></tp:taxon-name></italic> by the general body shape and colouration (Figs <xref ref-type="fig" rid="F1">1a–d</xref>, <xref ref-type="fig" rid="F2">2a–c</xref>, <xref ref-type="fig" rid="F3">3a–d</xref>, <xref ref-type="fig" rid="F4">4a–c</xref>), bifid tarsal claws with a large basal tooth (Figs <xref ref-type="fig" rid="F1">1k</xref>, <xref ref-type="fig" rid="F2">2k</xref>), abdominal sternite VIII in female not divided longitudinally and female genitalia with oval coxites lacking styli (Figs <xref ref-type="fig" rid="F1">1h, o</xref>, <xref ref-type="fig" rid="F2">2d, o</xref>, <xref ref-type="fig" rid="F3">3e, j</xref>, <xref ref-type="fig" rid="F4">4d</xref>). <italic><tp:taxon-name><tp:taxon-name-part taxon-name-part-type="genus">Afidentula</tp:taxon-name-part></tp:taxon-name></italic> in the present sense (<xref ref-type="bibr" rid="B25">Szawaryn et al. 2015</xref>) constitutes morphological pretty diverse group, especially after inclusion of some species of former <italic><tp:taxon-name><tp:taxon-name-part taxon-name-part-type="genus">Epilachna</tp:taxon-name-part></tp:taxon-name></italic> and <italic><tp:taxon-name><tp:taxon-name-part taxon-name-part-type="genus">Henosepilachna</tp:taxon-name-part></tp:taxon-name></italic> from Madagascar. The Asian species of <italic><tp:taxon-name><tp:taxon-name-part taxon-name-part-type="genus">Afidentula</tp:taxon-name-part></tp:taxon-name></italic>, however, can be easily distinguished from <italic><tp:taxon-name><tp:taxon-name-part taxon-name-part-type="genus">Afidenta</tp:taxon-name-part></tp:taxon-name></italic> (and other <tp:taxon-name><tp:taxon-name-part taxon-name-part-type="tribe">Epilachnini</tp:taxon-name-part></tp:taxon-name> genera) by the following combination of characters: mandibular incisor edge smooth (incisor edge microdenticulate in <italic><tp:taxon-name><tp:taxon-name-part taxon-name-part-type="genus">Afidenta</tp:taxon-name-part></tp:taxon-name></italic>, Fig. <xref ref-type="fig" rid="F1">1e</xref>), ventral surface of incisor edge without tubercles, terminal labial palpomere narrower and shorter than penultimate one (narrower but as long as penultimate one in <italic><tp:taxon-name><tp:taxon-name-part taxon-name-part-type="genus">Afidenta</tp:taxon-name-part></tp:taxon-name></italic>), metaventral postcoxal lines joined on metaventral process in form of straight line (forming somewhat w-shaped line along discrimen in <italic><tp:taxon-name><tp:taxon-name-part taxon-name-part-type="genus">Afidenta</tp:taxon-name-part></tp:taxon-name></italic>), tibial spurs absent (present in <italic><tp:taxon-name><tp:taxon-name-part taxon-name-part-type="genus">Afidenta</tp:taxon-name-part></tp:taxon-name></italic>, Figs <xref ref-type="fig" rid="F1">1i-j</xref>), abdominal postcoxal lines complete or almost so (distinctly incomplete in <italic><tp:taxon-name><tp:taxon-name-part taxon-name-part-type="genus">Afidenta</tp:taxon-name-part></tp:taxon-name></italic>, Fig. <xref ref-type="fig" rid="F1">1h</xref>), tegminal strut triangularly expanded apically (simple in <italic><tp:taxon-name><tp:taxon-name-part taxon-name-part-type="genus">Afidenta</tp:taxon-name-part></tp:taxon-name></italic>, Fig. <xref ref-type="fig" rid="F1">1m–n</xref>), parameres shorter than penis guide and very narrow (in <italic><tp:taxon-name><tp:taxon-name-part taxon-name-part-type="genus">Afidenta</tp:taxon-name-part></tp:taxon-name></italic>, parameres as long as penis guide and much broader than in <italic><tp:taxon-name><tp:taxon-name-part taxon-name-part-type="genus">Afidentula</tp:taxon-name-part></tp:taxon-name></italic>, Fig. <xref ref-type="fig" rid="F1">1m–n</xref>).</p><fig id="F1" position="float" orientation="portrait"><label>Figure 1.</label><caption><p><italic><tp:taxon-name><tp:taxon-name-part taxon-name-part-type="genus">Afidenta</tp:taxon-name-part> <tp:taxon-name-part taxon-name-part-type="species">misera</tp:taxon-name-part></tp:taxon-name></italic> (Weise, 1909). (<bold>a, d</bold>) dorsal habitus <bold>b</bold> lateral habitus <bold>c</bold> frontal habitus <bold>e</bold> mandible <bold>f</bold> antenna <bold>g</bold> maxilla <bold>h</bold> abdomen <bold>i</bold> front leg <bold>j</bold> hind leg <bold>k</bold> tarsal claw <bold>l–n</bold> male genitalia: <bold>l</bold> penis <bold>m</bold> tegmen, lateral view <bold>n</bold> tegmen, ventral view <bold>o</bold> ovipositor.</p></caption><graphic xmlns:xlink="http://www.w3.org/1999/xlink" xlink:href="zookeys-516-035-g001.jpg" position="float" orientation="portrait" xlink:type="simple" id="oo_48989.jpg"/></fig><fig id="F2" position="float" orientation="portrait"><label>Figure 2.</label><caption><p><italic><tp:taxon-name><tp:taxon-name-part taxon-name-part-type="genus">Afidentula</tp:taxon-name-part> <tp:taxon-name-part taxon-name-part-type="species">siamensis</tp:taxon-name-part></tp:taxon-name></italic> (Dieke, 1947), comb. n. <bold>a</bold> dorsal habitus <bold>b</bold> lateral habitus <bold>c</bold> frontal habitus <bold>d</bold> abdomen <bold>e</bold> antenna <bold>f</bold> mandible <bold>g</bold> maxilla <bold>h</bold> labium <bold>i</bold> front leg <bold>j</bold> hind leg <bold>k</bold> tarsal claw <bold>l–n</bold> male genitalia: <bold>l</bold> penis <bold>m</bold> tegmen, lateral view <bold>n</bold> tegmen, ventral view <bold>o</bold> ovipositor.</p></caption><graphic xmlns:xlink="http://www.w3.org/1999/xlink" xlink:href="zookeys-516-035-g002.jpg" position="float" orientation="portrait" xlink:type="simple" id="oo_48990.jpg"/></fig><fig id="F3" position="float" orientation="portrait"><label>Figure 3.</label><caption><p><italic><tp:taxon-name><tp:taxon-name-part taxon-name-part-type="genus">Afidentula</tp:taxon-name-part> <tp:taxon-name-part taxon-name-part-type="species">dentata</tp:taxon-name-part></tp:taxon-name></italic> sp. n. (<bold>a, d</bold>) dorsal habitus <bold>b</bold> lateral habitus <bold>c</bold> frontal habitus <bold>e</bold> abdomen <bold>f–h</bold> male genitalia: <bold>f</bold> penis <bold>g</bold> apex of penis <bold>h</bold> tegmen, lateral view <bold>i</bold> tegmen, ventral view <bold>j</bold> ovipositor.</p></caption><graphic xmlns:xlink="http://www.w3.org/1999/xlink" xlink:href="zookeys-516-035-g003.jpg" position="float" orientation="portrait" xlink:type="simple" id="oo_48991.jpg"/></fig><fig id="F4" position="float" orientation="portrait"><label>Figure 4.</label><caption><p><italic><tp:taxon-name><tp:taxon-name-part taxon-name-part-type="genus">Afidentula</tp:taxon-name-part> <tp:taxon-name-part taxon-name-part-type="species">jinpingensis</tp:taxon-name-part></tp:taxon-name></italic> sp. n. <bold>a</bold> dorsal habitus <bold>b</bold> lateral habitus <bold>c</bold> frontal habitus <bold>d</bold> abdomen <bold>e–f</bold> male genitalia: <bold>e</bold> penis <bold>f</bold> tegmen, lateral view.</p></caption><graphic xmlns:xlink="http://www.w3.org/1999/xlink" xlink:href="zookeys-516-035-g004.jpg" position="float" orientation="portrait" xlink:type="simple" id="oo_48992.jpg"/></fig><p><italic><tp:taxon-name><tp:taxon-name-part taxon-name-part-type="genus">Afidentula</tp:taxon-name-part></tp:taxon-name></italic> is also similar to <italic><tp:taxon-name><tp:taxon-name-part taxon-name-part-type="genus">Afissa</tp:taxon-name-part></tp:taxon-name></italic> Dieke (=<italic><tp:taxon-name><tp:taxon-name-part taxon-name-part-type="genus">Afissula</tp:taxon-name-part></tp:taxon-name></italic> Kapur) in general appearance, but it can be separated by having antennae distinctly shorter than width of the head and with at least antennomeres 7 and 8 subquadrate (in <italic><tp:taxon-name><tp:taxon-name-part taxon-name-part-type="genus">Afissa</tp:taxon-name-part></tp:taxon-name></italic> antennae are longer than width of head and have antennomeres 3–8 elongate) and tibiae without apical spurs (tibial spurs present in <italic><tp:taxon-name><tp:taxon-name-part taxon-name-part-type="genus">Afissa</tp:taxon-name-part></tp:taxon-name></italic>).</p><p>Monographic revision of all <tp:taxon-name><tp:taxon-name-part taxon-name-part-type="tribe">Epilachnini</tp:taxon-name-part></tp:taxon-name> genera based on the results of phylogenetic analysis is in preparation (Tomaszewska and Szawaryn, in prep.) and richly illustrated; detailed descriptions of all genera will be provided there.</p></tp:treatment-sec><tp:treatment-sec sec-type="Distribution"><title>Distribution.</title><p>Asia and Africa.</p></tp:treatment-sec><tp:treatment-sec sec-type="Key to the Asian species of Afidentula"><title>Key to the Asian species of <italic><tp:taxon-name><tp:taxon-name-part taxon-name-part-type="genus">Afidentula</tp:taxon-name-part></tp:taxon-name></italic></title><p>(based on <xref ref-type="bibr" rid="B26">Tomaszewska and Szawaryn 2013</xref>)</p><table-wrap content-type="key" position="anchor" orientation="portrait"><table id="TID0EJLAC" rules="all"><tbody><tr><td rowspan="1" colspan="1">1</td><td rowspan="1" colspan="1">Background of elytra black, covered with yellowish orange, round spots (Fig. <xref ref-type="fig" rid="F4">4a–c</xref>)</td><td rowspan="1" colspan="1"><bold><italic><tp:taxon-name><tp:taxon-name-part taxon-name-part-type="genus">Afidentula</tp:taxon-name-part> <tp:taxon-name-part taxon-name-part-type="species">jinpingensis</tp:taxon-name-part></tp:taxon-name></italic> sp. n.</bold></td></tr><tr><td rowspan="1" colspan="1"><!--PageBreak-->–</td><td rowspan="1" colspan="1">Background of elytra brown, covered with black spots or bands</td><td rowspan="1" colspan="1"><bold>2</bold></td></tr><tr><td rowspan="1" colspan="1">2</td><td rowspan="1" colspan="1">Lateral and basal margins of elytra black; disk of each elytron with three round-oval, black spots</td><td rowspan="1" colspan="1"><bold><italic><tp:taxon-name><tp:taxon-name-part taxon-name-part-type="genus">Afidentula</tp:taxon-name-part> <tp:taxon-name-part taxon-name-part-type="species">minima</tp:taxon-name-part></tp:taxon-name></italic> (Gorham)</bold></td></tr><tr><td rowspan="1" colspan="1">–</td><td rowspan="1" colspan="1">Lateral and basal margins of elytra brown like elytral background; each elytron with more than three spots, rarely some of them may be fused and arranged in transverse bands</td><td rowspan="1" colspan="1"><bold>3</bold></td></tr><tr><td rowspan="1" colspan="1"><!--PageBreak-->3</td><td rowspan="1" colspan="1">Each elytron with four black spots</td><td rowspan="1" colspan="1"><bold>4</bold></td></tr><tr><td rowspan="1" colspan="1">–</td><td rowspan="1" colspan="1">Each elytron with more than four spots or with transverse bands</td><td rowspan="1" colspan="1"><bold>6</bold></td></tr><tr><td rowspan="1" colspan="1">4</td><td rowspan="1" colspan="1">Body 1.13 times as long as wide, heart-shaped; elytra chestnut brown; epipleura about 3.5 times wider than metepisternum</td><td rowspan="1" colspan="1"><bold><italic><tp:taxon-name><tp:taxon-name-part taxon-name-part-type="genus">Afidentula</tp:taxon-name-part> <tp:taxon-name-part taxon-name-part-type="species">semisqualens</tp:taxon-name-part></tp:taxon-name></italic> Tomaszewska &amp; Szawaryn</bold></td></tr><tr><td rowspan="1" colspan="1">–</td><td rowspan="1" colspan="1">Body 1.24–1.43 times as long as wide, oval; elytra reddish brown or orange; epipleura at most 2.65 times wider than metepisternum</td><td rowspan="1" colspan="1"><bold>5</bold></td></tr><tr><td rowspan="1" colspan="1">5</td><td rowspan="1" colspan="1">Labial palpomere 2 at most 1.15–1.20 times longer than terminal palpomere; prosternal process about 0.28–0.30 times as wide as longest procoxal diameter, truncate apically; penis guide with sharp tooth in apical fourth and short incision at apex</td><td rowspan="1" colspan="1"><bold><italic><tp:taxon-name><tp:taxon-name-part taxon-name-part-type="genus">Afidentula</tp:taxon-name-part> <tp:taxon-name-part taxon-name-part-type="species">bisquadripunctata</tp:taxon-name-part></tp:taxon-name></italic> (Gyllenhal)</bold></td></tr><tr><td rowspan="1" colspan="1">–</td><td rowspan="1" colspan="1">Labial palpomere 2 1.35–1.50 times longer than terminal palpomere; prosternal process about 0.34–0.36 times as wide as longest procoxal diameter, weakly rounded apically; penis guide with blunt tooth in apical fourth and without incision at apex</td><td rowspan="1" colspan="1"><bold><italic><tp:taxon-name><tp:taxon-name-part taxon-name-part-type="genus">Afidentula</tp:taxon-name-part> <tp:taxon-name-part taxon-name-part-type="species">thanhsonensis</tp:taxon-name-part></tp:taxon-name></italic> Hoàng</bold></td></tr><tr><td rowspan="1" colspan="1">6</td><td rowspan="1" colspan="1">Body larger, 4.90–5.33 mm long; long-oval, 1.38–1.43 times as long as wide; elytra 1.17–1.20, almost parallel-sided</td><td rowspan="1" colspan="1"><bold>7</bold></td></tr><tr><td rowspan="1" colspan="1">–</td><td rowspan="1" colspan="1">Body smaller, 2.83–4.80 mm long; short-oval, 1.16–1.33 times as long as wide; elytra 0.97–1.13 times as long as wide, oval</td><td rowspan="1" colspan="1"><bold>8</bold></td></tr><tr><td rowspan="1" colspan="1">7</td><td rowspan="1" colspan="1">Head black; mesoventral process about 0.55 times as wide as mesocoxal diameter; meso- and metaventrite without distinct grooves behind anterior raised borders</td><td rowspan="1" colspan="1"><bold><italic><tp:taxon-name><tp:taxon-name-part taxon-name-part-type="genus">Afidentula</tp:taxon-name-part> <tp:taxon-name-part taxon-name-part-type="species">quindecemguttata</tp:taxon-name-part></tp:taxon-name></italic> (Dieke)</bold></td></tr><tr><td rowspan="1" colspan="1">–</td><td rowspan="1" colspan="1">Head red or reddish brown; mesoventral process about 0.65 times as wide as mesocoxal diameter; with distinct groove behind anterior raised border of mesoventrite and behind raised border of metaventral process</td><td rowspan="1" colspan="1"><bold><italic><tp:taxon-name><tp:taxon-name-part taxon-name-part-type="genus">Afidentula</tp:taxon-name-part> <tp:taxon-name-part taxon-name-part-type="species">himalayana</tp:taxon-name-part></tp:taxon-name></italic> Kapur</bold></td></tr><tr><td rowspan="1" colspan="1">8</td><td rowspan="1" colspan="1">Elytron with medio-anterior spot distant from scutellum and suture; body 2.83–3.68 mm long</td><td rowspan="1" colspan="1"><bold><italic><tp:taxon-name><tp:taxon-name-part taxon-name-part-type="genus">Afidentula</tp:taxon-name-part> <tp:taxon-name-part taxon-name-part-type="species">manderstjernae</tp:taxon-name-part></tp:taxon-name></italic> (Mulsant)</bold></td></tr><tr><td rowspan="1" colspan="1">–</td><td rowspan="1" colspan="1">Elytron with medio-anterior spot touching at least suture; body 3.85–4.80 mm long</td><td rowspan="1" colspan="1"><bold>9</bold></td></tr><tr><td rowspan="1" colspan="1">9</td><td rowspan="1" colspan="1">Medio-anterior spot on each elytron touching one another along suture but constitute distinct separate spots; antennomere 4 slightly longer than 5; penis guide in anterior view gradually narrowing from mid length to apex</td><td rowspan="1" colspan="1"><bold><italic><tp:taxon-name><tp:taxon-name-part taxon-name-part-type="genus">Afidentula</tp:taxon-name-part> <tp:taxon-name-part taxon-name-part-type="species">stephensi</tp:taxon-name-part></tp:taxon-name></italic> (Mulsant)</bold></td></tr><tr><td rowspan="1" colspan="1">–</td><td rowspan="1" colspan="1">Medio-anterior spot on each elytron fused together forming one macula; antennomere 4 not longer than 5 (Figs <xref ref-type="fig" rid="F2">2a–b</xref>, <xref ref-type="fig" rid="F3">3a–d</xref>); penis guide in ventral view subparallel or even widening before apex (Figs <xref ref-type="fig" rid="F2">2n</xref>, <xref ref-type="fig" rid="F3">3i</xref>)</td><td rowspan="1" colspan="1"><bold>10</bold></td></tr><tr><td rowspan="1" colspan="1">10</td><td rowspan="1" colspan="1">Antennomere 4 and 5 subequal in length; pronotum with large black spot which almost cover whole surface of pronotum (Fig. <xref ref-type="fig" rid="F3">3c</xref>); apex of penis with two tooth-shaped processes directed inwardly (Fig. <xref ref-type="fig" rid="F3">3f–g</xref>)</td><td rowspan="1" colspan="1"><bold><italic><tp:taxon-name><tp:taxon-name-part taxon-name-part-type="genus">Afidentula</tp:taxon-name-part> <tp:taxon-name-part taxon-name-part-type="species">dentata</tp:taxon-name-part></tp:taxon-name></italic> sp. n.</bold></td></tr><tr><td rowspan="1" colspan="1">–</td><td rowspan="1" colspan="1">Antennomere 4 shorter than 5; pronotum with two, separate large black spots (Fig. <xref ref-type="fig" rid="F2">2c</xref>); apex of penis with small, sharp process directed outwardly (Fig. <xref ref-type="fig" rid="F2">2l</xref>)</td><td rowspan="1" colspan="1"><bold><italic><tp:taxon-name><tp:taxon-name-part taxon-name-part-type="genus">Afidentula</tp:taxon-name-part> <tp:taxon-name-part taxon-name-part-type="species">siamensis</tp:taxon-name-part></tp:taxon-name></italic> (Dieke)</bold></td></tr><!--PageBreak--></tbody></table></table-wrap></tp:treatment-sec><ref-list><ref id="B13"><mixed-citation xmlns:xlink="http://www.w3.org/1999/xlink" xlink:type="simple"><person-group><name name-style="western"><surname>Jadwiszczak</surname><given-names>A</given-names></name><name name-style="western"><surname>Węgrzynowicz</surname><given-names>P</given-names></name></person-group> (<year>2003</year>) <source>World Catalogue of <tp:taxon-name><tp:taxon-name-part taxon-name-part-type="family">Coccinellidae</tp:taxon-name-part></tp:taxon-name>. Part I-<tp:taxon-name><tp:taxon-name-part taxon-name-part-type="subfamily">Epilachninae</tp:taxon-name-part></tp:taxon-name>.</source> <publisher-name>Mantis</publisher-name>, <publisher-loc>Olsztyn</publisher-loc>, <size units="page">264 pp</size>. </mixed-citation></ref><ref id="B17"><mixed-citation xmlns:xlink="http://www.w3.org/1999/xlink" xlink:type="simple"><person-group><name name-style="western"><surname>Kovár</surname><given-names>I</given-names></name></person-group> (<year>2007</year>) <article-title>New nomenclatorial and taxonomic acts and comments <tp:taxon-name><tp:taxon-name-part taxon-name-part-type="family">Coccinellidae</tp:taxon-name-part></tp:taxon-name>.</article-title> In: <person-group><name name-style="western"><surname>Löbl</surname><given-names>I</given-names></name><name name-style="western"><surname>Smetana</surname><given-names>A</given-names></name></person-group> (<role>Eds</role>) <source>Catalogue of Palaearctic <tp:taxon-name><tp:taxon-name-part taxon-name-part-type="order">Coleoptera</tp:taxon-name-part></tp:taxon-name></source>. <publisher-name>Apollo books</publisher-name>, <publisher-loc>Stenstrup</publisher-loc>, <fpage>568</fpage>–<lpage>631</lpage> </mixed-citation></ref><ref id="B21"><mixed-citation xmlns:xlink="http://www.w3.org/1999/xlink" xlink:type="simple"><person-group><name name-style="western"><surname>Ren</surname><given-names>SX</given-names></name><name name-style="western"><surname>Wang</surname><given-names>XM</given-names></name><name name-style="western"><surname>Pang</surname><given-names>H</given-names></name><name name-style="western"><surname>Peng</surname><given-names>ZQ</given-names></name><name name-style="western"><surname>Zeng</surname><given-names>T</given-names></name></person-group> (<year>2009</year>) <source>Colored Pictorial Handbook of Ladybird Beetles in China.</source> <publisher-name>Science Press</publisher-name>, <publisher-loc>China, Beijing</publisher-loc>, <size units="page">336 pp</size>. <comment>[In Chinese]</comment> </mixed-citation></ref><ref id="B26"><mixed-citation xmlns:xlink="http://www.w3.org/1999/xlink" xlink:type="simple"><person-group><name name-style="western"><surname>Tomaszewska</surname><given-names>W</given-names></name><name name-style="western"><surname>Szawaryn</surname><given-names>K</given-names></name></person-group> (<year>2013</year>) <article-title>Revision of the Asian species of <italic><tp:taxon-name><tp:taxon-name-part taxon-name-part-type="genus">Afidentula</tp:taxon-name-part></tp:taxon-name></italic> Kapur, 1958 (<tp:taxon-name><tp:taxon-name-part taxon-name-part-type="order">Coleoptera</tp:taxon-name-part></tp:taxon-name>: <tp:taxon-name><tp:taxon-name-part taxon-name-part-type="family">Coccinellidae</tp:taxon-name-part></tp:taxon-name>: <tp:taxon-name><tp:taxon-name-part taxon-name-part-type="tribe">Epilachnini</tp:taxon-name-part></tp:taxon-name>).</article-title> <source>Zootaxa</source> <volume>3608</volume>(<issue>1</issue>): <fpage>26</fpage>–<lpage>50</lpage>. doi: <ext-link ext-link-type="doi" xlink:href="10.11646/zootaxa.3608.1.2" xlink:type="simple">10.11646/zootaxa.3608.1.2</ext-link> </mixed-citation></ref><ref id="B25"><mixed-citation xmlns:xlink="http://www.w3.org/1999/xlink" xlink:type="simple"><person-group><name name-style="western"><surname>Szawaryn</surname><given-names>K</given-names></name><name name-style="western"><surname>Bocak</surname><given-names>L</given-names></name><name name-style="western"><surname>Ślipiński</surname><given-names>A</given-names></name><name name-style="western"><surname>Escalona</surname><given-names>HE</given-names></name><name name-style="western"><surname>Tomaszewska</surname><given-names>W</given-names></name></person-group> (<year>2015</year>) <article-title>Phylogeny and evolution of phytophagous ladybird beetles (<tp:taxon-name><tp:taxon-name-part taxon-name-part-type="order">Coleoptera</tp:taxon-name-part></tp:taxon-name>: <tp:taxon-name><tp:taxon-name-part taxon-name-part-type="family">Coccinellidae</tp:taxon-name-part></tp:taxon-name>: <tp:taxon-name><tp:taxon-name-part taxon-name-part-type="tribe">Epilachnini</tp:taxon-name-part></tp:taxon-name>), with recognition of new genera.</article-title> <source>Systematic Entomology</source> <volume>40</volume>: <fpage>547</fpage>–<lpage>569</lpage>. doi: <ext-link ext-link-type="doi" xlink:href="10.1111/syen.12121" xlink:type="simple">10.1111/syen.12121</ext-link> </mixed-citation></ref></ref-list></tp:taxon-treatment>
