# Supplementary material for: A contribution to Asian Afidentula Kapur (Coleoptera, Coccinellidae, Epilachnini)
Source: Zookeys. 2015 Aug 6;(516):35–48. doi: 10.3897/zookeys.516.9665 (PMC4548063; doi:10.3897/zookeys.516.9665)
Supplement: XML Treatment for Afidentula siamensis [file zookeys.516.9665-treatment2.xml]

<!DOCTYPE tp:taxon-treatment
  PUBLIC "-//TaxonX//DTD Taxonomic Treatment Publishing DTD v0 20100105//EN" "tax-treatment-NSO.dtd">
<tp:taxon-treatment xmlns:tp="http://www.plazi.org/taxpub"><tp:treatment-meta><kwd-group><label>Taxon classification</label><kwd><named-content content-type="kingdom">Animalia</named-content></kwd><kwd><named-content content-type="order">Coleoptera</named-content></kwd><kwd><named-content content-type="family">Coccinellidae</named-content></kwd></kwd-group><mixed-citation publication-type="journal"><person-group><name><surname>Wang</surname><given-names>Xingmin</given-names></name><name><surname>Tomaszewska</surname><given-names>Wioletta</given-names></name><name><surname>Ren</surname><given-names>Shunxiang</given-names></name></person-group><article-title>A contribution to Asian <italic><tp:taxon-name><tp:taxon-name-part taxon-name-part-type="genus">Afidentula</tp:taxon-name-part></tp:taxon-name></italic> Kapur (<tp:taxon-name><tp:taxon-name-part taxon-name-part-type="order">Coleoptera</tp:taxon-name-part></tp:taxon-name>, <tp:taxon-name><tp:taxon-name-part taxon-name-part-type="family">Coccinellidae</tp:taxon-name-part></tp:taxon-name>, <tp:taxon-name><tp:taxon-name-part taxon-name-part-type="tribe">Epilachnini</tp:taxon-name-part></tp:taxon-name>)</article-title><source>Zookeys</source><day>6</day><month>8</month><year>2015</year><volume>2015</volume><issue>516</issue><fpage>35</fpage><lpage>48</lpage><pub-id pub-id-type="doi">10.3897/zookeys.516.9665</pub-id></mixed-citation></tp:treatment-meta><tp:nomenclature><tp:taxon-name>
                        <tp:taxon-name-part taxon-name-part-type="genus">Afidentula</tp:taxon-name-part>
                        <tp:taxon-name-part taxon-name-part-type="species">siamensis</tp:taxon-name-part>
                    </tp:taxon-name><tp:taxon-authority>(Dieke, 1947)</tp:taxon-authority><tp:taxon-status xmlns:xlink="http://www.w3.org/1999/xlink" xlink:type="simple">comb. n.</tp:taxon-status><xref ref-type="fig" rid="F2">Figures 2</xref><xref ref-type="fig" rid="F5">, 5</xref><tp:nomenclature-citation-list><tp:nomenclature-citation><tp:taxon-name><tp:taxon-name-part taxon-name-part-type="genus">Afissa</tp:taxon-name-part> <tp:taxon-name-part taxon-name-part-type="species">siamensis</tp:taxon-name-part></tp:taxon-name><comment> Dieke, 1947: 127.</comment></tp:nomenclature-citation><tp:nomenclature-citation><tp:taxon-name><tp:taxon-name-part taxon-name-part-type="genus">Afidenta</tp:taxon-name-part> <tp:taxon-name-part taxon-name-part-type="species">siamensis</tp:taxon-name-part></tp:taxon-name><comment>: <xref ref-type="bibr" rid="B20">Pang and Mao 1979</xref>: 119; <xref ref-type="bibr" rid="B5">Cao 1992</xref>: 221; <xref ref-type="bibr" rid="B21">Ren et al. 2009</xref>: 250.</comment></tp:nomenclature-citation></tp:nomenclature-citation-list></tp:nomenclature><tp:treatment-sec sec-type="Diagnosis"><title>Diagnosis.</title><p>This species is most similar to <italic><tp:taxon-name><tp:taxon-name-part taxon-name-part-type="genus">Afidentula</tp:taxon-name-part> <tp:taxon-name-part taxon-name-part-type="species">dentata</tp:taxon-name-part></tp:taxon-name></italic> and <italic><tp:taxon-name><tp:taxon-name-part taxon-name-part-type="genus">Afidentula</tp:taxon-name-part> <tp:taxon-name-part taxon-name-part-type="species">stephensi</tp:taxon-name-part></tp:taxon-name></italic> (known from India and Pakistan) but can be distinguished from both by having pronotum with two large black oval spots, apex of penis with small sharp process directed outwardly (Fig. <xref ref-type="fig" rid="F2">2a–c</xref>, <xref ref-type="fig" rid="F2">2l</xref>) and apex of penis guide curved outwardly (Fig. <xref ref-type="fig" rid="F2">2m–n</xref>).</p></tp:treatment-sec><tp:treatment-sec sec-type="Description"><title>Description.</title><p>TL: 4.0–4.3 mm, TW: 3.0–3.7 mm, TH: 1.8–2.1 mm, TL/TW: 1.16–1.33; PL/PW: 0.35–0.36; EL/EW: 0.97–1.13; HW/TW: 0.30; PW/TW: 0.77.</p><p>Body short oval, dorsum strongly convex, densely pubescent (Fig. <xref ref-type="fig" rid="F2">2a–c</xref>). Head yellowish brown. Pronotum yellowish brown except anterior corners yellowish white, with two large black, triangularly-oval spots. Scutellum yellowish brown. Elytra yellowish brown, with 14 rounded black spots, arranged as in Fig. <xref ref-type="fig" rid="F2">2a–c</xref>. Underside yellowish brown, except metaventrite and middle area of abdomen black. Epipleura and legs yellow.</p><p>Head with frontal punctures moderately large and densely distributed, 0.8–1.0 diameters apart, associated with scattered long setae; interocular distance 0.64 times head width (Fig. <xref ref-type="fig" rid="F2">2c</xref>). Pronotal disk with fine and densely distributed punctures, distinctly smaller than those on head, 2.0–4.0 diameters apart. Elytra dually punctate; large punctures 1.0–6.0 diameters apart and small ones 1.0–4.0 diameters apart. Surfaces of prosternum and mesoventrite shagreened, with scattered short setae. Metaventrite broad with fine and densely distributed punctures, 2.0–4.0 diameters apart.</p><p>Male genitalia. Penis short and stout, strongly curved at base, apex with small and sharp process directed inwardly, capsule inconspicuous (Figs <xref ref-type="fig" rid="F2">2l</xref>). Tegmen stout (Fig. <xref ref-type="fig" rid="F2">2m–n</xref>); penis guide in lateral view widest at base and narrowing to apex, strongly curved outwardly at apical 1/4, apex pointed (Fig. <xref ref-type="fig" rid="F2">2m</xref>); parameres slender, distinctly shorter than penis guide (Fig. <xref ref-type="fig" rid="F2">2m</xref>); penis guide in ventral view flattened and asymmetrical at apex, lateral margins almost parallel, apex blunt (Fig. <xref ref-type="fig" rid="F2">2n</xref>).</p><p>Female terminalia and genitalia. Proctiger (TX) triangularly pointed at apex. Coxites oval, without styli, apical margin with several setae. (Fig. <xref ref-type="fig" rid="F2">2o</xref>). Spermatheca not studied.</p></tp:treatment-sec><tp:treatment-sec sec-type="Specimens examined"><title>Specimens examined.</title><p><bold>Holotype.</bold> Nan, Siam, Jan. 27/28, Cockerell/ Type No. 57138 USNM/ <italic><tp:taxon-name><tp:taxon-name-part taxon-name-part-type="genus">Afissa</tp:taxon-name-part> <tp:taxon-name-part taxon-name-part-type="species">siamensis</tp:taxon-name-part></tp:taxon-name></italic> Dieke, holotype.</p><p>CHINA, Yunnan Prov.: 1 male, Jiluoshan, Xishuangbanna National Natural Reserve, Mengla County, 6.v.2009, Wang XM et al. leg; 1 female, Lafu, Menglian County, 1130m, 7.v.2008, Wang XM et al. leg; Guizhou Prov.: 3 males, Dadugang, Badu Town, Ceheng County, 15.x.2006, Wang XM leg.</p></tp:treatment-sec><tp:treatment-sec sec-type="Distribution"><title>Distribution.</title><p>China: Guizhou, Yunnan; Thailand.</p><fig id="F5" position="float" orientation="portrait"><label>Figure 5.</label><caption><p>Distribution map. <italic><tp:taxon-name><tp:taxon-name-part taxon-name-part-type="genus">Afidenta</tp:taxon-name-part> <tp:taxon-name-part taxon-name-part-type="species">misera</tp:taxon-name-part></tp:taxon-name></italic> (Weise, 1909) (▲); <italic><tp:taxon-name><tp:taxon-name-part taxon-name-part-type="genus">Afidentula</tp:taxon-name-part> <tp:taxon-name-part taxon-name-part-type="species">siamensis</tp:taxon-name-part></tp:taxon-name></italic> (Dieke, 1947), comb. n. (■); <italic><tp:taxon-name><tp:taxon-name-part taxon-name-part-type="genus">Afidentula</tp:taxon-name-part> <tp:taxon-name-part taxon-name-part-type="species">dentata</tp:taxon-name-part></tp:taxon-name></italic> sp. n. (●); <italic><tp:taxon-name><tp:taxon-name-part taxon-name-part-type="genus">Afidentula</tp:taxon-name-part> <tp:taxon-name-part taxon-name-part-type="species">jinpingensis</tp:taxon-name-part></tp:taxon-name></italic> sp. n. (★).</p></caption><graphic xmlns:xlink="http://www.w3.org/1999/xlink" xlink:href="zookeys-516-035-g005.jpg" position="float" orientation="portrait" xlink:type="simple" id="oo_48993.jpg"/></fig></tp:treatment-sec><tp:treatment-sec sec-type="Remark"><title>Remark.</title><p><xref ref-type="bibr" rid="B20">Pang and Mao (1979)</xref> transferred <italic><tp:taxon-name><tp:taxon-name-part taxon-name-part-type="genus">Afissa</tp:taxon-name-part> <tp:taxon-name-part taxon-name-part-type="species">siamensis</tp:taxon-name-part></tp:taxon-name></italic> Dieke into <italic><tp:taxon-name><tp:taxon-name-part taxon-name-part-type="genus">Afidenta</tp:taxon-name-part></tp:taxon-name></italic> without any explanation. However, a detailed examination of <italic><tp:taxon-name><tp:taxon-name-part taxon-name-part-type="genus">Afidenta</tp:taxon-name-part> <tp:taxon-name-part taxon-name-part-type="species">siamensis</tp:taxon-name-part></tp:taxon-name></italic> and <italic><tp:taxon-name><tp:taxon-name-part taxon-name-part-type="genus">Afidenta</tp:taxon-name-part> <tp:taxon-name-part taxon-name-part-type="species">misera</tp:taxon-name-part></tp:taxon-name></italic> left no doubt that they do not belong to a same genus, and that diagnostic characters of <italic><tp:taxon-name><tp:taxon-name-part taxon-name-part-type="genus">Afidenta</tp:taxon-name-part> <tp:taxon-name-part taxon-name-part-type="species">siamensis</tp:taxon-name-part></tp:taxon-name></italic> match <italic><tp:taxon-name><tp:taxon-name-part taxon-name-part-type="genus">Afidentula</tp:taxon-name-part></tp:taxon-name></italic>. Thus this species in formally transfered to the genus <italic><tp:taxon-name><tp:taxon-name-part taxon-name-part-type="genus">Afidentula</tp:taxon-name-part></tp:taxon-name></italic>.</p></tp:treatment-sec><tp:treatment-sec><!--Section generated to contain objects referenced in tp:taxon-treatment.--><fig id="F2" position="float" orientation="portrait"><label>Figure 2.</label><caption><p><italic><tp:taxon-name><tp:taxon-name-part taxon-name-part-type="genus">Afidentula</tp:taxon-name-part> <tp:taxon-name-part taxon-name-part-type="species">siamensis</tp:taxon-name-part></tp:taxon-name></italic> (Dieke, 1947), comb. n. <bold>a</bold> dorsal habitus <bold>b</bold> lateral habitus <bold>c</bold> frontal habitus <bold>d</bold> abdomen <bold>e</bold> antenna <bold>f</bold> mandible <bold>g</bold> maxilla <bold>h</bold> labium <bold>i</bold> front leg <bold>j</bold> hind leg <bold>k</bold> tarsal claw <bold>l–n</bold> male genitalia: <bold>l</bold> penis <bold>m</bold> tegmen, lateral view <bold>n</bold> tegmen, ventral view <bold>o</bold> ovipositor.</p></caption><graphic xmlns:xlink="http://www.w3.org/1999/xlink" xlink:href="zookeys-516-035-g002.jpg" position="float" orientation="portrait" xlink:type="simple" id="oo_48990.jpg"/></fig></tp:treatment-sec><ref-list><ref id="B20"><mixed-citation xmlns:xlink="http://www.w3.org/1999/xlink" xlink:type="simple"><person-group><name name-style="western"><surname>Pang</surname><given-names>XF</given-names></name><name name-style="western"><surname>Mao</surname><given-names>JL</given-names></name></person-group> (<year>1979</year>) <source><tp:taxon-name><tp:taxon-name-part taxon-name-part-type="order">Coleoptera</tp:taxon-name-part></tp:taxon-name>: <tp:taxon-name><tp:taxon-name-part taxon-name-part-type="family">Coccinellidae</tp:taxon-name-part></tp:taxon-name> II. Economic Entomology China</source>, <volume>14</volume>. <publisher-name>Science Press</publisher-name>, <publisher-loc>China, Beijing</publisher-loc>, <size units="page">170 pp</size>. <comment>[In Chinese]</comment> </mixed-citation></ref><ref id="B5"><mixed-citation xmlns:xlink="http://www.w3.org/1999/xlink" xlink:type="simple"><person-group><name name-style="western"><surname>Cao</surname><given-names>C</given-names></name><name name-style="western"><surname>Pan</surname><given-names>Y</given-names></name><name name-style="western"><surname>Wang</surname><given-names>H</given-names></name></person-group> (<year>1992</year>) <source><tp:taxon-name><tp:taxon-name-part taxon-name-part-type="family">Coccinellidae</tp:taxon-name-part></tp:taxon-name> of Yunnan.</source> <publisher-name>Yunnan Science &amp; Technology Publishing House</publisher-name>, <publisher-loc>Kunming</publisher-loc>, <size units="page">242 pp</size>. <comment>[In Chinese]</comment> </mixed-citation></ref><ref id="B21"><mixed-citation xmlns:xlink="http://www.w3.org/1999/xlink" xlink:type="simple"><person-group><name name-style="western"><surname>Ren</surname><given-names>SX</given-names></name><name name-style="western"><surname>Wang</surname><given-names>XM</given-names></name><name name-style="western"><surname>Pang</surname><given-names>H</given-names></name><name name-style="western"><surname>Peng</surname><given-names>ZQ</given-names></name><name name-style="western"><surname>Zeng</surname><given-names>T</given-names></name></person-group> (<year>2009</year>) <source>Colored Pictorial Handbook of Ladybird Beetles in China.</source> <publisher-name>Science Press</publisher-name>, <publisher-loc>China, Beijing</publisher-loc>, <size units="page">336 pp</size>. <comment>[In Chinese]</comment> </mixed-citation></ref></ref-list></tp:taxon-treatment>
