# Supplementary material for: A contribution to Asian Afidentula Kapur (Coleoptera, Coccinellidae, Epilachnini)
Source: Zookeys. 2015 Aug 6;(516):35–48. doi: 10.3897/zookeys.516.9665 (PMC4548063; doi:10.3897/zookeys.516.9665)
Supplement: XML Treatment for Afidentula dentata [file zookeys.516.9665-treatment3.xml]

<!DOCTYPE tp:taxon-treatment
  PUBLIC "-//TaxonX//DTD Taxonomic Treatment Publishing DTD v0 20100105//EN" "tax-treatment-NSO.dtd">
<tp:taxon-treatment xmlns:tp="http://www.plazi.org/taxpub"><tp:treatment-meta><kwd-group><label>Taxon classification</label><kwd><named-content content-type="kingdom">Animalia</named-content></kwd><kwd><named-content content-type="order">Coleoptera</named-content></kwd><kwd><named-content content-type="family">Coccinellidae</named-content></kwd></kwd-group><mixed-citation publication-type="journal"><person-group><name><surname>Wang</surname><given-names>Xingmin</given-names></name><name><surname>Tomaszewska</surname><given-names>Wioletta</given-names></name><name><surname>Ren</surname><given-names>Shunxiang</given-names></name></person-group><article-title>A contribution to Asian <italic><tp:taxon-name><tp:taxon-name-part taxon-name-part-type="genus">Afidentula</tp:taxon-name-part></tp:taxon-name></italic> Kapur (<tp:taxon-name><tp:taxon-name-part taxon-name-part-type="order">Coleoptera</tp:taxon-name-part></tp:taxon-name>, <tp:taxon-name><tp:taxon-name-part taxon-name-part-type="family">Coccinellidae</tp:taxon-name-part></tp:taxon-name>, <tp:taxon-name><tp:taxon-name-part taxon-name-part-type="tribe">Epilachnini</tp:taxon-name-part></tp:taxon-name>)</article-title><source>Zookeys</source><day>6</day><month>8</month><year>2015</year><volume>2015</volume><issue>516</issue><fpage>35</fpage><lpage>48</lpage><pub-id pub-id-type="doi">10.3897/zookeys.516.9665</pub-id></mixed-citation></tp:treatment-meta><tp:nomenclature><tp:taxon-name>
                        <tp:taxon-name-part taxon-name-part-type="genus">Afidentula</tp:taxon-name-part>
                        <tp:taxon-name-part taxon-name-part-type="species">dentata</tp:taxon-name-part>
                        <object-id xmlns:xlink="http://www.w3.org/1999/xlink" content-type="zoobank" xlink:type="simple">http://zoobank.org/A8E6482A-BBA3-432C-BC20-F072867D7C5F</object-id>
                    </tp:taxon-name><tp:taxon-status xmlns:xlink="http://www.w3.org/1999/xlink" xlink:type="simple">sp. n.</tp:taxon-status><xref ref-type="fig" rid="F3">Figures 3</xref><xref ref-type="fig" rid="F5">, 5</xref></tp:nomenclature><tp:treatment-sec sec-type="Diagnosis"><title>Diagnosis.</title><p>This species is most similar to <italic><tp:taxon-name><tp:taxon-name-part taxon-name-part-type="genus">Afidentula</tp:taxon-name-part> <tp:taxon-name-part taxon-name-part-type="species">siamensis</tp:taxon-name-part></tp:taxon-name></italic> in general appearance and colouration, e.g. having two mutual maculae on elytra along suture (anteriorly and medi<!--PageBreak-->ally) but can be distinguished from the latter by having pronotum with a large black spot which almost covers entire surface of the pronotum leaving only lateral and anterior margins brown (Fig. <xref ref-type="fig" rid="F3">3a–d</xref>), and apex of penis with two tooth-shaped appendices inwardly (Fig. <xref ref-type="fig" rid="F3">3f–g</xref>). In <italic><tp:taxon-name><tp:taxon-name-part taxon-name-part-type="genus">Afidentula</tp:taxon-name-part> <tp:taxon-name-part taxon-name-part-type="species">siamensis</tp:taxon-name-part></tp:taxon-name></italic>, pronotum has two large black spots, and apex of penis has a small and sharp process directed outwardly (Fig. <xref ref-type="fig" rid="F2">2a–c, l</xref>).</p></tp:treatment-sec><tp:treatment-sec sec-type="Description"><title>Description.</title><p>TL: 4.20–4.80 mm, TW: 3.40–3.90 mm, TH: 1.90–2.40 mm, TL/TW: 1.23–1.24; PL/PW: 0.42–0.43; EL/EW: 0.97–1.03; HW/TW: 0.31; PW/TW: 0.62.</p><p>Body short oval, dorsum strongly convex, densely pubescent (Figs <xref ref-type="fig" rid="F3">3a–d</xref>). Head yellowish brown. Pronotum mostly black with only lateral and anterior margins yellowish brown (Fig. <xref ref-type="fig" rid="F3">3c</xref>). Scutellum yellowish brown. Elytra yellowish brown, with 14 rounded black spots arranged as in Figures <xref ref-type="fig" rid="F3">3d</xref>; spots may connect to each other forming transverse bands (Fig. <xref ref-type="fig" rid="F3">3a, b</xref>). Underside yellowish brown, except meso-, metaventrite and middle area of abdomen dark brown. Epipleura yellowish brown, except areas close to meso- and metaventrite dark brown. Legs yellow.</p><p>Head with frontal punctures fine and densely distributed, 1.0–1.5 diameters apart, associated with scattered long setae; interocular distance 0.67 times head width (Fig. <xref ref-type="fig" rid="F3">3c</xref>). Pronotal disk with fine and densely distributed punctures, slightly smaller than those on head, 1.0–2.0 diameters apart. Elytral disk dually punctate, large punctures <!--PageBreak-->1.0–6.0 diameters apart and small ones 2.0–4.0 diameters apart. Surfaces of prosternum and mesoventrite shagreened, with scattered short setae. Metaventrite broad with fine and densely distributed punctures, 1.0–2.0 diameters apart.</p><p>Male genitalia. Penis stout, strongly curved, apex with two tooth-shaped appendixes directed inwardly, capsule inconspicuous (Fig. <xref ref-type="fig" rid="F3">3f–g</xref>). Tegmen stout (Fig. <xref ref-type="fig" rid="F3">3h–i</xref>); penis guide in lateral view short and stout, widest at base, lateral margins almost parallel along basal 4/5, and then suddenly narrowed to apex, apex slightly curved outwardly (Fig. <xref ref-type="fig" rid="F3">3h</xref>). Parameres slender and almost straight, distinctly shorter than penis guide (Fig. <xref ref-type="fig" rid="F3">3h</xref>). Penis guide in ventral view flattened and symmetrical, widest at apical 1/10, gradually weakly narrowing to base but strongly narrowing to apex, apex finger-shaped protruded (Fig. <xref ref-type="fig" rid="F3">3i</xref>).</p><p>Female terminalia and genitalia. Proctiger (TX) rounded apically. Coxites oval, without styli, apical margin with small protuberance and several setae (Fig. <xref ref-type="fig" rid="F3">3j</xref>). Spermatheca not studied.</p></tp:treatment-sec><tp:treatment-sec sec-type="Types"><title>Types.</title><p><bold>Holotype</bold>: male, CHINA, Yunnan Prov.: Menglun, Xishuangbanna National Natural Reserve, Mengla County, 21.viii.2005, Wang XM leg; <bold>Paratypes (110)</bold>: CHINA, Yunnan Prov.: 3 males, same data as holotype; 1 male, Longmen Village, Shangyong Town, Mengla County, 1.v.2008, Wang XM leg; 2 males, Menglun, Xishuangbanna National Natural Reserve, Mengla County, 29.iv.2008, Wang XM leg; 1 female, Yaoqu Villge, Mengla County, 700m, 7–8.v.2009, Ren SX leg; 30 females and males, Jiluoshan, Xishuangbanna National Natural Reserve, Mengla County, 28.iv.2008, Wang XM et al. leg; 11 females and males, Menga Town, Mengla County, 1170m, 12.v.2009, Ren SX et al. leg; 5 females and males, Jiluoshan, Xishuangbanna National Natural Reserve, Mengla County, 6.v.2009, Wang XM et al. leg; 6 females and males, Caiyanghe Natural Reserve, Puer County, 4.v.2009, Wang XM et al. leg.; 7 females and males, Longtan, Ximeng County, 900m, 9-10.v.2008, Wang XM et al. Leg.; 11 females and males, Banhong, Nangunhe National Natural Reserve, 1790m, 14-15.v.2008, Wang XM et al. leg.; 33 females and males, Banlao, Nangunhe National Natural Reserve, 1100m, 16.v.2008, Wang XM et al. leg.</p></tp:treatment-sec><tp:treatment-sec sec-type="Distribution"><title>Distribution.</title><p>China (Yunnan).</p></tp:treatment-sec><tp:treatment-sec sec-type="Etymology"><title>Etymology.</title><p>The specific epithet is formed from the Latin adjective <italic>dentatus</italic>, referring to the apex of penis with two tooth-shaped processes.</p></tp:treatment-sec><tp:treatment-sec><!--Section generated to contain objects referenced in tp:taxon-treatment.--><fig id="F3" position="float" orientation="portrait"><label>Figure 3.</label><caption><p><italic><tp:taxon-name><tp:taxon-name-part taxon-name-part-type="genus">Afidentula</tp:taxon-name-part> <tp:taxon-name-part taxon-name-part-type="species">dentata</tp:taxon-name-part></tp:taxon-name></italic> sp. n. (<bold>a, d</bold>) dorsal habitus <bold>b</bold> lateral habitus <bold>c</bold> frontal habitus <bold>e</bold> abdomen <bold>f–h</bold> male genitalia: <bold>f</bold> penis <bold>g</bold> apex of penis <bold>h</bold> tegmen, lateral view <bold>i</bold> tegmen, ventral view <bold>j</bold> ovipositor.</p></caption><graphic xmlns:xlink="http://www.w3.org/1999/xlink" xlink:href="zookeys-516-035-g003.jpg" position="float" orientation="portrait" xlink:type="simple" id="oo_48991.jpg"/></fig><fig id="F5" position="float" orientation="portrait"><label>Figure 5.</label><caption><p>Distribution map. <italic><tp:taxon-name><tp:taxon-name-part taxon-name-part-type="genus">Afidenta</tp:taxon-name-part> <tp:taxon-name-part taxon-name-part-type="species">misera</tp:taxon-name-part></tp:taxon-name></italic> (Weise, 1909) (▲); <italic><tp:taxon-name><tp:taxon-name-part taxon-name-part-type="genus">Afidentula</tp:taxon-name-part> <tp:taxon-name-part taxon-name-part-type="species">siamensis</tp:taxon-name-part></tp:taxon-name></italic> (Dieke, 1947), comb. n. (■); <italic><tp:taxon-name><tp:taxon-name-part taxon-name-part-type="genus">Afidentula</tp:taxon-name-part> <tp:taxon-name-part taxon-name-part-type="species">dentata</tp:taxon-name-part></tp:taxon-name></italic> sp. n. (●); <italic><tp:taxon-name><tp:taxon-name-part taxon-name-part-type="genus">Afidentula</tp:taxon-name-part> <tp:taxon-name-part taxon-name-part-type="species">jinpingensis</tp:taxon-name-part></tp:taxon-name></italic> sp. n. (★).</p></caption><graphic xmlns:xlink="http://www.w3.org/1999/xlink" xlink:href="zookeys-516-035-g005.jpg" position="float" orientation="portrait" xlink:type="simple" id="oo_48993.jpg"/></fig><fig id="F2" position="float" orientation="portrait"><label>Figure 2.</label><caption><p><italic><tp:taxon-name><tp:taxon-name-part taxon-name-part-type="genus">Afidentula</tp:taxon-name-part> <tp:taxon-name-part taxon-name-part-type="species">siamensis</tp:taxon-name-part></tp:taxon-name></italic> (Dieke, 1947), comb. n. <bold>a</bold> dorsal habitus <bold>b</bold> lateral habitus <bold>c</bold> frontal habitus <bold>d</bold> abdomen <bold>e</bold> antenna <bold>f</bold> mandible <bold>g</bold> maxilla <bold>h</bold> labium <bold>i</bold> front leg <bold>j</bold> hind leg <bold>k</bold> tarsal claw <bold>l–n</bold> male genitalia: <bold>l</bold> penis <bold>m</bold> tegmen, lateral view <bold>n</bold> tegmen, ventral view <bold>o</bold> ovipositor.</p></caption><graphic xmlns:xlink="http://www.w3.org/1999/xlink" xlink:href="zookeys-516-035-g002.jpg" position="float" orientation="portrait" xlink:type="simple" id="oo_48990.jpg"/></fig></tp:treatment-sec></tp:taxon-treatment>
