# Supplementary material for: A contribution to Asian Afidentula Kapur (Coleoptera, Coccinellidae, Epilachnini)
Source: Zookeys. 2015 Aug 6;(516):35–48. doi: 10.3897/zookeys.516.9665 (PMC4548063; doi:10.3897/zookeys.516.9665)
Supplement: XML Treatment for Afidentula jinpingensis [file zookeys.516.9665-treatment4.xml]

<!DOCTYPE tp:taxon-treatment
  PUBLIC "-//TaxonX//DTD Taxonomic Treatment Publishing DTD v0 20100105//EN" "tax-treatment-NSO.dtd">
<tp:taxon-treatment xmlns:tp="http://www.plazi.org/taxpub"><tp:treatment-meta><kwd-group><label>Taxon classification</label><kwd><named-content content-type="kingdom">Animalia</named-content></kwd><kwd><named-content content-type="order">Coleoptera</named-content></kwd><kwd><named-content content-type="family">Coccinellidae</named-content></kwd></kwd-group><mixed-citation publication-type="journal"><person-group><name><surname>Wang</surname><given-names>Xingmin</given-names></name><name><surname>Tomaszewska</surname><given-names>Wioletta</given-names></name><name><surname>Ren</surname><given-names>Shunxiang</given-names></name></person-group><article-title>A contribution to Asian <italic><tp:taxon-name><tp:taxon-name-part taxon-name-part-type="genus">Afidentula</tp:taxon-name-part></tp:taxon-name></italic> Kapur (<tp:taxon-name><tp:taxon-name-part taxon-name-part-type="order">Coleoptera</tp:taxon-name-part></tp:taxon-name>, <tp:taxon-name><tp:taxon-name-part taxon-name-part-type="family">Coccinellidae</tp:taxon-name-part></tp:taxon-name>, <tp:taxon-name><tp:taxon-name-part taxon-name-part-type="tribe">Epilachnini</tp:taxon-name-part></tp:taxon-name>)</article-title><source>Zookeys</source><day>6</day><month>8</month><year>2015</year><volume>2015</volume><issue>516</issue><fpage>35</fpage><lpage>48</lpage><pub-id pub-id-type="doi">10.3897/zookeys.516.9665</pub-id></mixed-citation></tp:treatment-meta><tp:nomenclature><tp:taxon-name>
                        <tp:taxon-name-part taxon-name-part-type="genus">Afidentula</tp:taxon-name-part>
                        <tp:taxon-name-part taxon-name-part-type="species">jinpingensis</tp:taxon-name-part>
                        <object-id xmlns:xlink="http://www.w3.org/1999/xlink" content-type="zoobank" xlink:type="simple">http://zoobank.org/86095FE9-6635-4AB4-8903-1E926E8A0D88</object-id>
                    </tp:taxon-name><tp:taxon-status xmlns:xlink="http://www.w3.org/1999/xlink" xlink:type="simple">sp. n.</tp:taxon-status><xref ref-type="fig" rid="F4">Figures 4</xref><xref ref-type="fig" rid="F5">, 5</xref><!--PageBreak--></tp:nomenclature><tp:treatment-sec sec-type="Diagnosis"><title>Diagnosis.</title><p>This species can be easily distinguished from all other Asian species of <italic><tp:taxon-name><tp:taxon-name-part taxon-name-part-type="genus">Afidentula</tp:taxon-name-part></tp:taxon-name></italic> by having elytra black covered with 12 yellow spots (Fig. <xref ref-type="fig" rid="F4">4a</xref>).</p></tp:treatment-sec><tp:treatment-sec sec-type="Description"><title>Description.</title><p>TL: 4.6–4.8 mm, TW: 3.7–4.0 mm, TH: 2.0–2.2 mm, TL/TW: 1.20–1.24; PL/PW: 0.43–0.46; EL/EW: 1.05–1.08; HW/TW: 0.28; PW/TW: 0.62.</p><!--PageBreak--><p>Body short oval, dorsum strongly convex, densely pubescent (Figs <xref ref-type="fig" rid="F4">4a–c</xref>). Head with frons yellowish brown and occiput black. Pronotum black with anterior corners pale yellow. Scutellum black. Elytra black, each elytron with six yellow spots, arranged as 1-2-2-1. Underside yellowish brown, except metaventrite black. Epipleura yellowish brown at basal 1/3 and dark brown at apical 2/3. Legs yellowish brown.</p><p>Head with frontal punctures fine, 1.0–2.0 diameters apart, associated with scattered long setae; interocular distance 0.64 times head width (Fig. <xref ref-type="fig" rid="F4">4c</xref>). Pronotal disk with fine and densely distributed punctures, slightly larger than those on head, 0.5–1.0 diameters apart. Elytral disk dually punctate; large punctures 1.0–6.0 diameters apart and small ones 1.0–4.0 diameters apart. Surfaces of prosternum and mesoventrite shagreened, with scattered setae. Metaventrite broad with fine and inconspicuous punctures.</p><p>Male genitalia. Penis stout, strongly curved, apex simple and pointed, capsule with an expanded outer arm and a small inner one (Fig. <xref ref-type="fig" rid="F4">4e</xref>). Tegmen stout (Fig. <xref ref-type="fig" rid="F4">4f</xref>); penis guide in lateral view subparallel along 4/5 of its length and hook-like at apex; apex curved outwardly; parameres extremely slender, distinctly shorter than penis guide.</p><!--PageBreak--><p>Female genitalia not known.</p></tp:treatment-sec><tp:treatment-sec sec-type="Types"><title>Types.</title><p><bold>Holotype</bold>: male, CHINA, Yunnan Prov.: Fenshuiling National Natural Reserve, Jingpin County, 1800–2200m, 18.v.2009, Ren SX leg.</p></tp:treatment-sec><tp:treatment-sec sec-type="Distribution"><title>Distribution.</title><p>China (Yunnan).</p></tp:treatment-sec><tp:treatment-sec sec-type="Etymology"><title>Etymology.</title><p>The specific epithet is named after Jingpin County, China, the type locality of this ladybird.</p></tp:treatment-sec><tp:treatment-sec><!--Section generated to contain objects referenced in tp:taxon-treatment.--><fig id="F4" position="float" orientation="portrait"><label>Figure 4.</label><caption><p><italic><tp:taxon-name><tp:taxon-name-part taxon-name-part-type="genus">Afidentula</tp:taxon-name-part> <tp:taxon-name-part taxon-name-part-type="species">jinpingensis</tp:taxon-name-part></tp:taxon-name></italic> sp. n. <bold>a</bold> dorsal habitus <bold>b</bold> lateral habitus <bold>c</bold> frontal habitus <bold>d</bold> abdomen <bold>e–f</bold> male genitalia: <bold>e</bold> penis <bold>f</bold> tegmen, lateral view.</p></caption><graphic xmlns:xlink="http://www.w3.org/1999/xlink" xlink:href="zookeys-516-035-g004.jpg" position="float" orientation="portrait" xlink:type="simple" id="oo_48992.jpg"/></fig><fig id="F5" position="float" orientation="portrait"><label>Figure 5.</label><caption><p>Distribution map. <italic><tp:taxon-name><tp:taxon-name-part taxon-name-part-type="genus">Afidenta</tp:taxon-name-part> <tp:taxon-name-part taxon-name-part-type="species">misera</tp:taxon-name-part></tp:taxon-name></italic> (Weise, 1909) (▲); <italic><tp:taxon-name><tp:taxon-name-part taxon-name-part-type="genus">Afidentula</tp:taxon-name-part> <tp:taxon-name-part taxon-name-part-type="species">siamensis</tp:taxon-name-part></tp:taxon-name></italic> (Dieke, 1947), comb. n. (■); <italic><tp:taxon-name><tp:taxon-name-part taxon-name-part-type="genus">Afidentula</tp:taxon-name-part> <tp:taxon-name-part taxon-name-part-type="species">dentata</tp:taxon-name-part></tp:taxon-name></italic> sp. n. (●); <italic><tp:taxon-name><tp:taxon-name-part taxon-name-part-type="genus">Afidentula</tp:taxon-name-part> <tp:taxon-name-part taxon-name-part-type="species">jinpingensis</tp:taxon-name-part></tp:taxon-name></italic> sp. n. (★).</p></caption><graphic xmlns:xlink="http://www.w3.org/1999/xlink" xlink:href="zookeys-516-035-g005.jpg" position="float" orientation="portrait" xlink:type="simple" id="oo_48993.jpg"/></fig></tp:treatment-sec></tp:taxon-treatment>
